# Supplementary material for: Multivariate Analysis Identifies Eight Novel Loci Associated with Meat Productivity Traits in Sheep
Source: Genes (Basel). 2021 Mar 4;12(3):367. doi: 10.3390/genes12030367 (PMC8002146; doi:10.3390/genes12030367)
Supplement: Supplementary file 1 [file genes-12-00367-s001.zip]

Archive with 31 entries (28 files):
- supplementary/supplementary/
- supplementary/supplementary/clear_supplementary_figures_for paper/
- supplementary/supplementary/clear_supplementary_figures_for paper/Supplementary_figure_1.png
- supplementary/supplementary/clear_supplementary_figures_for paper/Supplementary_figure_10.jpg
- supplementary/supplementary/clear_supplementary_figures_for paper/Supplementary_figure_11.jpg
- supplementary/supplementary/clear_supplementary_figures_for paper/Supplementary_figure_12.jpg
- supplementary/supplementary/clear_supplementary_figures_for paper/Supplementary_figure_13.jpg
- supplementary/supplementary/clear_supplementary_figures_for paper/Supplementary_figure_14.jpg
- supplementary/supplementary/clear_supplementary_figures_for paper/Supplementary_figure_15.jpg
- supplementary/supplementary/clear_supplementary_figures_for paper/Supplementary_figure_16.jpg
- supplementary/supplementary/clear_supplementary_figures_for paper/Supplementary_figure_17.jpg
- supplementary/supplementary/clear_supplementary_figures_for paper/Supplementary_figure_18.jpg
- supplementary/supplementary/clear_supplementary_figures_for paper/Supplementary_figure_19.jpg
- supplementary/supplementary/clear_supplementary_figures_for paper/Supplementary_figure_2.png
- supplementary/supplementary/clear_supplementary_figures_for paper/Supplementary_figure_3.png
- supplementary/supplementary/clear_supplementary_figures_for paper/Supplementary_figure_4.png
- supplementary/supplementary/clear_supplementary_figures_for paper/Supplementary_figure_5.png
- supplementary/supplementary/clear_supplementary_figures_for paper/Supplementary_figure_6.png
- supplementary/supplementary/clear_supplementary_figures_for paper/Supplementary_figure_7.png
- supplementary/supplementary/clear_supplementary_figures_for paper/Supplementary_figure_8.jpg
- supplementary/supplementary/clear_supplementary_figures_for paper/Supplementary_figure_9.jpg
- supplementary/supplementary/clear_supplementary_tables_for_paper/
- supplementary/supplementary/clear_supplementary_tables_for_paper/Supplementary_Table_1.xlsx
- supplementary/supplementary/clear_supplementary_tables_for_paper/Supplementary_Table_2.xlsx
- supplementary/supplementary/clear_supplementary_tables_for_paper/Supplementary_Table_3.xlsx
- supplementary/supplementary/clear_supplementary_tables_for_paper/Supplementary_Table_4.xlsx
- supplementary/supplementary/clear_supplementary_tables_for_paper/Supplementary_Table_5.xlsx
- supplementary/supplementary/clear_supplementary_tables_for_paper/Supplementary_Table_6.xlsx
- supplementary/supplementary/clear_supplementary_tables_for_paper/Supplementary_Table_7.xlsx
- supplementary/supplementary/clear_supplementary_tables_for_paper/Supplementary_Table_8.xlsx
- supplementary/supplementary/clear_supplementary_tables_for_paper/Supplementary_Table_9.xlsx
