# Supplementary material for: Multivariate Analysis Identifies Eight Novel Loci Associated with Meat Productivity Traits in Sheep
Source: Genes (Basel). 2021 Mar 4;12(3):367. doi: 10.3390/genes12030367 (PMC8002146; doi:10.3390/genes12030367)
Supplement: Supplementary file 1 [file genes-12-00367-s001.zip › supplementary/supplementary/clear_supplementary_tables_for_paper/Supplementary_Table_1.xlsx]

## Sheet: Лист1
Supplementary Table 1. Trait grouping for multivariate analysis.
Multivariate trait	The original trait name	Abbreviation
MMass	Slaughter weight	PSWT (kg)
	Hot carcass weight	HCWT (kg)
	Topside weight	TOP (g)
	Round weight	RND (g)
	leg + aitch bone weight	BONE (g)
	Leg bone weight	LEGBONE (g)
	Lean meat yield	LMY (%)
	Dressing	DRESIING (%)
MFat	Intramuscular fat	IMF (%)
	Loin fat weight	LLFAT (g)
	Carcass fat score	CFATSCORE
	Fat Depth C	CCFAT (mm)
	Fat depth GR	HGRFAT (mm)
	Fat Depth 5th rib	CFAT5 (mm)
MMeat	Carcass eye muscle width	CEMW (mm)
	Carcass eye muscle depth	CEMD (mm)
	Eye muscle area	CEMA (cm2)
