# Supplementary material for: Multivariate Analysis Identifies Eight Novel Loci Associated with Meat Productivity Traits in Sheep
Source: Genes (Basel). 2021 Mar 4;12(3):367. doi: 10.3390/genes12030367 (PMC8002146; doi:10.3390/genes12030367)
Supplement: Supplementary file 1 [file genes-12-00367-s001.zip › supplementary/supplementary/clear_supplementary_tables_for_paper/Supplementary_Table_2.xlsx]

## Sheet: Лист1
Supplementary Table 2. Inflanation factors for univariate and multivariate traits
			Trait	Lambda
			PSWT	1.34564261670382
			HCWT	1.49699502587859
			LLWT	1.13819299632754
			LLFAT	1.10719312151362
			TOP	1.16203301426594
			RND	1.24851368861867
			BONE	1.25051899600369
			LEGBONE	1.29116521278757
			LMY	1.18308161010673
			DRESSING	1.39986831238859
			IMF	1.15294107066503
			CFATSCORE	1.0645606846865
			CCFAT	1.18233992126219
			HGRFAT	1.17897944210883
			CFAT5	1.12082277816648
			CEMW	1.19942837518877
			CEMD	1.17392680753137
			CEMA	1.22694248002053
			MMass	2.48276
			MFat	1.48118
			MMeat	1.44231
