# Supplementary material for: Multivariate Analysis Identifies Eight Novel Loci Associated with Meat Productivity Traits in Sheep
Source: Genes (Basel). 2021 Mar 4;12(3):367. doi: 10.3390/genes12030367 (PMC8002146; doi:10.3390/genes12030367)
Supplement: Supplementary file 1 [file genes-12-00367-s001.zip › supplementary/supplementary/clear_supplementary_tables_for_paper/Supplementary_Table_3.xlsx]

## Sheet: Лист1
			Supplementary Table 3. Definition of each ratio from replication cohort
			Long-legged index	((Withers Heigth - Depth of Chest)/Withers Heigth)*100
			Length index	(Body Length/Withers Heigth)*100
			Width slope index	(Width of chest/Width at the sacrum)*100
			Thorax index	(Width of chest/Depth of chest)*100
			Compactness index	(Chest girth/Diagonal length of body)*100
			Overgrowth index	(Height at the sacrum/Height at the withers)*100
			Bone index	(Girth of metacarpus/Height at the withers)*100
