# Supplementary material for: Multivariate Analysis Identifies Eight Novel Loci Associated with Meat Productivity Traits in Sheep
Source: Genes (Basel). 2021 Mar 4;12(3):367. doi: 10.3390/genes12030367 (PMC8002146; doi:10.3390/genes12030367)
Supplement: Supplementary file 1 [file genes-12-00367-s001.zip › supplementary/supplementary/clear_supplementary_tables_for_paper/Supplementary_Table_4.xlsx]

## Sheet: Лист1
Supplementary Table 4. Inflanation factors for univariate and multivariate traits from Russian independent sample
Trait name	lambda
Ratio 1 6d	1.04649181829142
Ratio 2 6d	1.06249912290118
Ratio 3 6d	1.11363497330631
Ratio 4 6d	1.01926250086747
Ratio 5 6d	0.954578031709976
Ratio 6 6d	1.10607572287435
Ratio 7 6d	1.08561022828838
Mass 6d	1.04649181829142
Ratio 1 42d	1.07770102301269
Ratio 2 42d	1.18980716372825
Ratio 3 42d	1.10406645616895
Ratio 4 42d	1.0910728947139
Ratio 5 42d	1.06201140657259
Ratio 6 42d	1.11818915849148
Ratio 7 42d	0.993483723665425
Mass 42d	1.11717590612961
Ratio 1 3m	0.996737991945094
Ratio 2 3m	1.03591968997585
Ratio 3 3m	1.02162998777294
Ratio 4 3m	0.995807412081674
Ratio 5 3m	1.06445164984693
Ratio 6 3m	1.02970959370413
Ratio 7 3m	1.00983265733743
Mass 3m	1.11262483329924
Ratio 1 mv	1.08969292808687
Ratio 2 mv	1.24035482473994
Ratio 3 mv	1.23302462079166
Ratio 4 mv	1.08357033337675
Ratio 5 mv	1.08318260973951
Ratio 6 mv	1.17364488284329
Ratio 7 mv	1.08494796951025
Mass mv	1.26512701719654
