# Supplementary material for: Multivariate Analysis Identifies Eight Novel Loci Associated with Meat Productivity Traits in Sheep
Source: Genes (Basel). 2021 Mar 4;12(3):367. doi: 10.3390/genes12030367 (PMC8002146; doi:10.3390/genes12030367)
Supplement: Supplementary file 1 [file genes-12-00367-s001.zip › supplementary/supplementary/clear_supplementary_tables_for_paper/Supplementary_Table_5.xlsx]

## Sheet: Лист1
Supplementary Table 5. Detailed results of MANOVA analysis
SNP	CHR	POS	trait	traits	Ntraits	p_value_MMass	p_value_MFat	p_value_Mmeat	ra/ea	top_univariate_trait	p_value_univariate
rs193632759	1	198273462	MMass	MMass	1	1.14001248381977e-08	0.950268551925294	0.109268930612439	T/G	LMY	5.6334323164491e-06
rs420734786	2	68158297	MMass	MMass	1	5.1161138616078e-09	0.555636520449335	0.742077785259429	A/C	PSWT	0.000300370809328317
rs399851221	3	60513720	MMass	MMass	1	2.0779078853449e-09	0.298320262280781	0.377337743886118	T/G	DRESSING	2.78157647516476e-12
rs403766990	3	153924034	MFat	MFat	1	0.0118113774049095	1.92273987925283e-08	0.0492739458855944	A/G	CCFAT	2.03447173065777e-07
rs428034699	3	219082890	MMass	MMass	1	2.78243567596417e-08	0.252480668463773	0.405854116370226	T/C	DRESSING	0.00309772734986497
rs401990068	4	85985834	MFat	MFat	1	0.414811843121257	9.61600220566429e-09	0.897079232656901	T/G	CCFAT	3.31613561298405e-09
rs408893215	5	59475661	MFat	MFat	1	0.0645115224016662	2.30974828561845e-08	0.00689638613232107	T/C	IMF	5.7964035766282e-07
rs401834107	6	37530647	MMass	MMass;MFat;MMeat	3	6.04435770865388e-94	9.72869751465216e-24	5.11490322540316e-12	T/C	LEGBONE	5.14464972299555e-81
rs161042491	11	26445930	MMass	MMass;MFat	2	2.3432864762324e-41	2.64351193378686e-10	1.14654833855486e-06	A/G	LEGBONE	1.39267997520856e-34
rs405660596	16	31871071	MMass	MMass	1	3.27934372418588e-09	0.0267502616230341	0.000872746655921978	A/C	LEGBONE	1.10273165830483e-08
rs408838557	18	62894338	MMass	MMass	1	4.64144703499161e-12	5.04350401615273e-08	0.0012866264063316	A/C	LLWT	3.56257147507751e-12
rs418394153	23	44492468	MMass	MMass	1	4.26621290295072e-09	0.600873520838257	0.277194971830779	A/G	HCWT	1.9006584866844e-07
