# Supplementary material for: Multivariate Analysis Identifies Eight Novel Loci Associated with Meat Productivity Traits in Sheep
Source: Genes (Basel). 2021 Mar 4;12(3):367. doi: 10.3390/genes12030367 (PMC8002146; doi:10.3390/genes12030367)
Supplement: Supplementary file 1 [file genes-12-00367-s001.zip › supplementary/supplementary/clear_supplementary_tables_for_paper/Supplementary_Table_6.xlsx]

## Sheet: Лист1
Supplementary Table 6. Summary of in-silico follow-up.
Region	Number of genes in region (without enesmbl genes)	Nearest gene	Genes with missense	Literature-based prioritisation	Conclusion
oar3_OAR1_198273462 1:198273462	14	MASP1	MASP1	MASP1	MASP1
oar3_OAR2_68158297 2:68158297	5	DOCK8		PGM5/DMRT1	DOCK8/PGM5/DMRT1
oar3_OAR3_60513720 3:60513720	12	POLR1B		POLR1B	POLR1B
oar3_OAR3_153924034 3:15392403	4	LLPH		LLPH	LLPH
oar3_OAR3_219082890 3:219082890	11	SHISAL1			SHISAL1
oar3_OAR4_85985834 4:85985834	6	FAM3C		WNT16	FAM3C/WNT16
oar3_OAR5_59475661 5:59475661	20	SYNPO		PDGFRB/CDX1	SYNPO/PDGFRB/CDX1
oar3_OAR23_44492468 23:44492468	1	SETBP1		SETBP1	SETBP1
