# Supplementary material for: Multivariate Analysis Identifies Eight Novel Loci Associated with Meat Productivity Traits in Sheep
Source: Genes (Basel). 2021 Mar 4;12(3):367. doi: 10.3390/genes12030367 (PMC8002146; doi:10.3390/genes12030367)
Supplement: Supplementary file 1 [file genes-12-00367-s001.zip › supplementary/supplementary/clear_supplementary_tables_for_paper/Supplementary_Table_7.xlsx]

## Sheet: Лист1
Supplementary Table 7. Results of Variant effective Predictor (VEP)
#Uploaded_variation	Location	Allele	Consequence	IMPACT	SYMBOL	Gene	Feature_type	Feature	BIOTYPE	EXON	INTRON	HGVSc	HGVSp	cDNA_position	CDS_position	Protein_position	Amino_acids	Codons	Existing_variation	DISTANCE	STRAND	FLAGS	SYMBOL_SOURCE	HGNC_ID	MANE	TSL	APPRIS	SIFT	CLIN_SIG	SOMATIC	PHENO
rs193632759	1:198273462-198273462	T	missense_variant	MODERATE	MASP1	ENSOARG00000020498	Transcript	ENSOART00000022326.1	protein_coding	8/16	-	-	-	1077	1077	359	M/I	atG/atT	rs193632759	-	1	-	HGNC	MASP1	-	-	-	tolerated(1)	-	-	-
rs193632759	1:198273462-198273462	T	missense_variant	MODERATE	MASP1	ENSOARG00000020498	Transcript	ENSOART00000022328.1	protein_coding	8/12	-	-	-	1077	1077	359	M/I	atG/atT	rs193632759	-	1	-	HGNC	MASP1	-	-	-	tolerated(1)	-	-	-
rs422330510	1:198274446-198274446	G	intron_variant	MODIFIER	MASP1	ENSOARG00000020498	Transcript	ENSOART00000022326.1	protein_coding	-	8/15	-	-	-	-	-	-	-	rs422330510	-	1	-	HGNC	MASP1	-	-	-	-	-	-	-
rs422330510	1:198274446-198274446	G	intron_variant	MODIFIER	MASP1	ENSOARG00000020498	Transcript	ENSOART00000022328.1	protein_coding	-	8/11	-	-	-	-	-	-	-	rs422330510	-	1	-	HGNC	MASP1	-	-	-	-	-	-	-
rs420734786	2:68158297-68158297	C	intron_variant	MODIFIER	DOCK8	ENSOARG00000013173	Transcript	ENSOART00000014340.1	protein_coding	-	4/45	-	-	-	-	-	-	-	rs420734786	-	1	-	HGNC	DOCK8	-	-	-	-	-	-	-
rs420734786	2:68158297-68158297	T	intron_variant	MODIFIER	DOCK8	ENSOARG00000013173	Transcript	ENSOART00000014340.1	protein_coding	-	4/45	-	-	-	-	-	-	-	rs420734786	-	1	-	HGNC	DOCK8	-	-	-	-	-	-	-
rs420734786	2:68158297-68158297	C	intron_variant	MODIFIER	DOCK8	ENSOARG00000013173	Transcript	ENSOART00000014345.1	protein_coding	-	4/47	-	-	-	-	-	-	-	rs420734786	-	1	-	HGNC	DOCK8	-	-	-	-	-	-	-
rs420734786	2:68158297-68158297	T	intron_variant	MODIFIER	DOCK8	ENSOARG00000013173	Transcript	ENSOART00000014345.1	protein_coding	-	4/47	-	-	-	-	-	-	-	rs420734786	-	1	-	HGNC	DOCK8	-	-	-	-	-	-	-
rs421631929	23:44293052-44293052	C	intergenic_variant	MODIFIER	-	-	-	-	-	-	-	-	-	-	-	-	-	-	rs421631929	-	-	-	-	-	-	-	-	-	-	-	-
rs418394153	23:44492468-44492468	G	intergenic_variant	MODIFIER	-	-	-	-	-	-	-	-	-	-	-	-	-	-	rs418394153	-	-	-	-	-	-	-	-	-	-	-	-
rs428034699	3:60513720-60513720	T	intergenic_variant	MODIFIER	-	-	-	-	-	-	-	-	-	-	-	-	-	-	rs428034699	-	-	-	-	-	-	-	-	-	-	-	-
rs403766990	3:153924034-153924034	G	intergenic_variant	MODIFIER	-	-	-	-	-	-	-	-	-	-	-	-	-	-	rs403766990	-	-	-	-	-	-	-	-	-	-	-	-
rs159857891	3:153962765-153962765	C	intergenic_variant	MODIFIER	-	-	-	-	-	-	-	-	-	-	-	-	-	-	rs159857891	-	-	-	-	-	-	-	-	-	-	-	-
rs415911163	3:219079460-219079460	C	downstream_gene_variant	MODIFIER	-	ENSOARG00000026060	Transcript	ENSOART00000028039.1	lincRNA	-	-	-	-	-	-	-	-	-	rs415911163	2938	-1	-	-	-	-	-	-	-	-	-	-
rs399851221	3:219082890-219082890	G	intron_variant,non_coding_transcript_variant	MODIFIER	-	ENSOARG00000026060	Transcript	ENSOART00000028039.1	lincRNA	-	1/1	-	-	-	-	-	-	-	rs399851221	-	-1	-	-	-	-	-	-	-	-	-	-
rs401990068	4:85985834-85985834	A	intergenic_variant	MODIFIER	-	-	-	-	-	-	-	-	-	-	-	-	-	-	rs401990068	-	-	-	-	-	-	-	-	-	-	-	-
rs401990068	4:85985834-85985834	T	intergenic_variant	MODIFIER	-	-	-	-	-	-	-	-	-	-	-	-	-	-	rs401990068	-	-	-	-	-	-	-	-	-	-	-	-
rs428736915	5:59469705-59469705	C	intergenic_variant	MODIFIER	-	-	-	-	-	-	-	-	-	-	-	-	-	-	rs428736915	-	-	-	-	-	-	-	-	-	-	-	-
rs409832905	5:59469729-59469729	G	intergenic_variant	MODIFIER	-	-	-	-	-	-	-	-	-	-	-	-	-	-	rs409832905	-	-	-	-	-	-	-	-	-	-	-	-
rs408893215	5:59475661-59475661	C	intergenic_variant	MODIFIER	-	-	-	-	-	-	-	-	-	-	-	-	-	-	rs408893215	-	-	-	-	-	-	-	-	-	-	-	-
rs401740202	5:59486174-59486174	A	intergenic_variant	MODIFIER	-	-	-	-	-	-	-	-	-	-	-	-	-	-	rs401740202	-	-	-	-	-	-	-	-	-	-	-	-
rs399941347	5:59488394-59488394	G	intergenic_variant	MODIFIER	-	-	-	-	-	-	-	-	-	-	-	-	-	-	rs399941347	-	-	-	-	-	-	-	-	-	-	-	-
rs424134688	5:59491716-59491716	C	intergenic_variant	MODIFIER	-	-	-	-	-	-	-	-	-	-	-	-	-	-	rs424134688	-	-	-	-	-	-	-	-	-	-	-	-
rs407739677	5:59502442-59502442	C	intron_variant	MODIFIER	SYNPO	ENSOARG00000007513	Transcript	ENSOART00000008179.1	protein_coding	-	2/4	-	-	-	-	-	-	-	rs407739677	-	1	-	HGNC	SYNPO	-	-	-	-	-	-	-
