# Supplementary material for: Multivariate Analysis Identifies Eight Novel Loci Associated with Meat Productivity Traits in Sheep
Source: Genes (Basel). 2021 Mar 4;12(3):367. doi: 10.3390/genes12030367 (PMC8002146; doi:10.3390/genes12030367)
Supplement: Supplementary file 1 [file genes-12-00367-s001.zip › supplementary/supplementary/clear_supplementary_tables_for_paper/Supplementary_Table_8.xlsx]

## Sheet: Лист2
Supplementary Table 8. Details of literature based gene proritization. Prioritized gene marked by green.
oar3_OAR1_198273462 1:198273462
gene_name	annotation	molecular function	biological process
RTP2	Specifically promotes functional cell surface expression of olfactory receptors, but not of other GPCRs.
SST	Inhibits the secretion of pituitary hormones, including that of growth hormone/somatotropin (GH1), PRL, ACTH, luteinizing hormone (LH) and TSH. Also impairs ghrelin- and GnRH-stimulated secretion of GH1 and LH; the inhibition of ghrelin-stimulated secretion of GH1 can be further increased by neuronostatin.	hormone activity	regulation of cell migration
MASP1	Functions in the lectin pathway of complement, which performs a key role in innate immunity by recognizing pathogens through patterns of sugar moieties and neutralizing them. The lectin pathway is triggered upon binding of mannan-binding lectin (MBL) and ficolins to sugar moieties which leads to activation of the associated proteases MASP1 and MASP2. Functions as an endopeptidase and may activate…	calcium-dependent protein binding, calcium ion binding, peptidase activity, protein homodimerization activity, serine-type endopeptidase activity	complement activation, complement activation, lectin pathway, negative regulation of complement activation, receptor-mediated endocytosis
RTP1	Specifically promotes functional cell surface expression of olfactory receptors, but not of other GPCRs	olfactory receptor binding	detection of chemical stimulus involved in sensory perception of bitter taste, protein insertion into membrane, protein targeting to membrane
ST6GAL1	Transfers sialic acid from CMP-sialic acid to galactose-containing acceptor substrates	beta-galactoside alpha-2,6-sialyltransferase activity, protein homodimerization activity	N-acetylneuraminate metabolic process, protein N-linked glycosylation via asparagine
ADIPOQ	Important adipokine involved in the control of fat metabolism and insulin sensitivity, with direct anti-diabetic, anti-atherogenic and anti-inflammatory activities. Stimulates AMPK phosphorylation and activation in the liver and the skeletal muscle, enhancing glucose utilization and fatty-acid combustion. Antagonizes TNF-alpha by negatively regulating its expression in various tissues such as liv…	hormone activity, sialic acid binding, signaling receptor binding	brown fat cell differentiation, cellular response to drug, cellular response to insulin stimulus, detection of oxidative stress, fatty acid oxidation, glucose homeostasis, protein homooligomerization, response to glucose
RFC4	The elongation of primed DNA templates by DNA polymerase delta and epsilon requires the action of the accessory proteins proliferating cell nuclear antigen (PCNA) and activator 1. This subunit may be involved in the elongation of the multiprimed DNA template.	ATP binding, DNA binding, enzyme binding	DNA damage response, detection of DNA damage, DNA-dependent DNA replication, DNA repair, DNA replication
SNORA4	SNORA4 (Small Nucleolar RNA, H/ACA Box 4) is an RNA Gene, and is affiliated with the snoRNA class.
SNORA63	SNORA63 (Small Nucleolar RNA, H/ACA Box 63) is an RNA Gene, and is affiliated with the snoRNA class.
SNORD2	SNORD2 (Small Nucleolar RNA, C/D Box 2) is an RNA Gene, and is affiliated with the snoRNA class.
U6	is the non-coding small nuclear RNA (snRNA) component of U6 snRNP (small nuclear ribonucleoprotein), an RNA-protein complex that combines with other snRNPs, unmodified pre-mRNA, and various other proteins to assemble a spliceosome, a large RNA-protein molecular complex that catalyzes the excision of introns from pre-mRNA. Splicing, or the removal of introns, is a major aspect of post-transcriptio…
KNG1	Kininogens are inhibitors of thiol proteases; (2) HMW-kininogen plays an important role in blood coagulation by helping to position optimally prekallikrein and factor XI next to factor XII; (3) HMW-kininogen inhibits the thrombin- and plasmin-induced aggregation of thrombocytes; (4) the active peptide bradykinin that is released from HMW-kininogen shows a variety of physiological effects: (4A) in…	cysteine-type endopeptidase inhibitor activity, signaling receptor binding,	negative regulation of blood coagulation, negative regulation of cell adhesion, positive regulation of cytosolic calcium ion concentration
HRG	Plasma glycoprotein that binds a number of ligands such as heme, heparin, heparan sulfate, thrombospondin, plasminogen, and divalent metal ions	signaling receptor binding	nervous system development
FETUB	Protease inhibitor required for egg fertilization. Required to prevent premature zona pellucida hardening before fertilization, probably by inhibiting the protease activity of ASTL, a protease that mediates the cleavage of ZP2 and triggers zona pellucida hardening (By similarity)	cysteine-type endopeptidase inhibitor activity, metalloendopeptidase inhibitor activity	binding of sperm to zona pellucida
oar3_OAR2_68158297 2:68158297
gene_name	annotation	molecular function	biological process
TMEM252	Transmembrane protein 252
PGM5	Component of adherens-type cell-cell and cell-matrix junctions. Lacks phosphoglucomutase activity.	intramolecular transferase activity, phosphotransferases, magnesium ion binding, structural molecule activity	cell adhesion, glucose metabolic process, myofibril assembly, striated muscle tissue development
DOCK8	Guanine nucleotide exchange factor (GEF) which specifically activates small GTPase CDC42 by exchanging bound GDP for free GTP (PubMed:28028151, PubMed:22461490). During immune responses, required for interstitial dendritic cell (DC) migration by locally activating CDC42 at the leading edge membrane of DC (By similarity). Required for CD4+ T-cell migration in response to chemokine stimulation by p…	guanyl-nucleotide exchange factor activity	blood coagulation, cellular response to chemokine, dendritic cell migration, immunological synapse formation, memory T cell proliferation
KANK1	Involved in the control of cytoskeleton formation by regulating actin polymerization. Inhibits actin fiber formation and cell migration (PubMed:25961457). Inhibits RhoA activity; the function involves phosphorylation through PI3K/Akt signaling and may depend on the competetive interaction with 14-3-3 adapter proteins to sequester them from active complexes (PubMed:25961457). Inhibits the formatio…	beta-catenin binding	actin cytoskeleton organization, cell population proliferation, glomerular visceral epithelial cell migration, negative regulation of actin filament polymerization, negative regulation of cell migration
DMRT1	Transcription factor that plays a key role in male sex determination and differentiation by controlling testis development and male germ cell proliferation. Plays a central role in spermatogonia by inhibiting meiosis in undifferentiated spermatogonia and promoting mitosis, leading to spermatogonial development and allowing abundant and continuous production of sperm. Acts both as a transcription …	chromatin binding, cis-regulatory region sequence-specific DNA binding, DNA-binding transcription activator activity, RNA polymerase II-specific, DNA-binding transcription factor activity, RNA polymerase II-specific, identical protein binding	cell morphogenesis, germ cell migration, intracellular signal transduction, male germ cell proliferation, male sex determination
oar3_OAR3_60513720 3:60513720
gene_name	annotation	molecular function	biological process
IL1B	Potent proinflammatory cytokine. Initially discovered as the major endogenous pyrogen, induces prostaglandin synthesis, neutrophil influx and activation, T-cell activation and cytokine production, B-cell activation and antibody production, and fibroblast proliferation and collagen production. Promotes Th17 differentiation of T-cells. Synergizes with IL12/interleukin-12 to induce IFNG synthesis fr…	cytokine activity, integrin binding, interleukin-1 receptor binding	defense response to bacterium, fever generation, immune response, positive regulation of cell division
NT5DC4		5'-nucleotidase activity, metal ion binding
IL1A	Produced by activated macrophages, IL-1 stimulates thymocyte proliferation by inducing IL-2 release, B-cell maturation and proliferation, and fibroblast growth factor activity. IL-1 proteins are involved in the inflammatory response, being identified as endogenous pyrogens, and are reported to stimulate the release of prostaglandin and collagenase from synovial cells.	copper ion binding, cytokine activity, interleukin-1 receptor binding	cellular response to heat, fever generation, immune response, positive regulation of cell division, response to copper ion
CKAP2L	Microtubule-associated protein required for mitotic spindle formation and cell-cycle progression in neural progenitor cells
SLC20A1	Sodium-phosphate symporter which plays a fundamental housekeeping role in phosphate transport, such as absorbing phosphate from interstitial fluid for normal cellular functions such as cellular metabolism, signal transduction, and nucleic acid and lipid synthesis. May play a role in extracellular matrix and cartilage calcification as well as in vascular calcification.	high-affinity inorganic phosphate:sodium symporter activity, inorganic phosphate transmembrane transporter activity, signaling receptor activity, sodium:inorganic phosphate symporter activity, sodium:phosphate symporter activity	biomineral tissue development, ion transport, phosphate-containing compound metabolic process, viral process
U6	is the non-coding small nuclear RNA (snRNA) component of U6 snRNP (small nuclear ribonucleoprotein), an RNA-protein complex that combines with other snRNPs, unmodified pre-mRNA, and various other proteins to assemble a spliceosome, a large RNA-protein molecular complex that catalyzes the excision of introns from pre-mRNA. Splicing, or the removal of introns, is a major aspect of post-transcriptio…
CHCHD5	coiled-coil-helix-coiled-coil-helix domain containing 5
POLR1B	DNA-dependent RNA polymerase catalyzes the transcription of DNA into RNA using the four ribonucleoside triphosphates as substrates. Second largest core component of RNA polymerase I which synthesizes ribosomal RNA precursors. Proposed to contribute to the polymerase catalytic activity and forms the polymerase active center together with the largest subunit. Pol I is composed of mobile elements an…	DNA binding, DNA-directed 5'-3' RNA polymerase activity, metal ion binding, ribonucleoside binding	embryo implantation, nucleologenesis, positive regulation of gene expression, epigenetic, rRNA transcription
NCK2	Adapter protein which associates with tyrosine-phosphorylated growth factor receptors or their cellular substrates. Maintains low levels of EIF2S1 phosphorylation by promoting its dephosphorylation by PP1. Plays a role in ELK1-dependent transcriptional activation in response to activated Ras signaling	cytoskeletal adaptor activity, phosphotyrosine residue binding, protein-containing complex binding, receptor signaling complex adaptor activity	actin filament organization, cell migration, dendritic spine development, ephrin receptor signaling pathway, epidermal growth factor receptor signaling pathway
ECRG4	Probable hormone that may attenuate cell proliferation and induce senescence of oligodendrocyte and neural precursor cells in the central nervous system (By similarity). ECRG4-induced senescence is characterized by G1 arrest, RB1 dephosphorylation and accelerated CCND1 and CCND3 proteasomal degradation	neuropeptide hormone activity	anaphase-promoting complex-dependent catabolic process, cellular senescence, central nervous system development, G1 to G0 transition, response to wounding, vasopressin secretion
U5	is a small nuclear RNA (snRNA) that participates in RNA splicing as a component of the spliceosome.
UXS1	Catalyzes the NAD-dependent decarboxylation of UDP-glucuronic acid to UDP-xylose. Necessary for the biosynthesis of the core tetrasaccharide in glycosaminoglycan biosynthesis.	identical protein binding, NAD+ binding, protein homodimerization activity, DP-glucuronate decarboxylase activity	UDP-D-xylose biosynthetic process
oar3_OAR3_153924034 3:15392403
gene_name	annotation	molecular function	biological process
IRAK3	Inhibits dissociation of IRAK1 and IRAK4 from the Toll-like receptor signaling complex by either inhibiting the phosphorylation of IRAK1 and IRAK4 or stabilizing the receptor complex.	ATP binding, magnesium ion binding, protein heterodimerization activity, protein homodimerization activity, protein serine/threonine kinase activity	cytokine-mediated signaling pathway, interleukin-1-mediated signaling pathway, intracellular signal transduction, response to lipopolysaccharide, response to peptidoglycan, response to virus
LLPH	In hippocampal neurons, regulates dendritic and spine growth and synaptic transmission.	basal RNA polymerase II transcription machinery binding	dendrite extension, positive regulation of dendritic spine development
5S_rRNA
MSRB3	Catalyzes the reduction of free and protein-bound methionine sulfoxide to methionine. Isoform 2 is essential for hearing.	L-methionine-(R)-S-oxide reductase activity, peptide-methionine (R)-S-oxide reductase activity, zinc ion binding	protein repair, response to oxidative stress
oar3_OAR3_219082890 3:219082890
gene_name	annotation	molecular function	biological process
PNPLA5	Has abundant triacylglycerol lipase activity.	triglyceride lipase activity	lipid homeostasis, triglyceride catabolic process
5S_rRNA
PNPLA3	Specifically catalyzes coenzyme A (CoA)-dependent acylation of 1-acyl-sn-glycerol 3-phosphate (2-lysophosphatidic acid/LPA) to generate phosphatidic acid (PA), an important metabolic intermediate and precursor for both triglycerides and glycerophospholipids. Does not esterify other lysophospholipids. Acyl donors are long chain (at least C16) fatty acyl-CoAs: arachidonoyl-CoA, linoleoyl-CoA, oleoy…	1-acylglycerol-3-phosphate O-acyltransferase activity, diolein transacylation activity, long-chain fatty acyl-CoA binding, mono-olein transacylation activity, phospholipase A2 activity, triglyceride lipase activity	acylglycerol acyl-chain remodeling, glycerophospholipid metabolic process, lipid droplet organization, triglyceride acyl-chain remodeling, triglyceride biosynthetic process, triglyceride catabolic process
SAMM50	Plays a crucial role in the maintenance of the structure of mitochondrial cristae and the proper assembly of the mitochondrial respiratory chain complexes. Required for the assembly of TOMM40 into the TOM complex.		cellular protein-containing complex assembly, cristae formation, inner mitochondrial membrane organization, mitochondrial respiratory chain complex assembly, protein-containing complex assembly, protein insertion into mitochondrial outer membrane
PARVB	Adapter protein that plays a role in integrin signaling via ILK and in activation of the GTPases CDC42 and RAC1 by guanine exchange factors, such as ARHGEF6. Is involved in the reorganization of the actin cytoskeleton and formation of lamellipodia. Plays a role in cell adhesion, cell spreading, establishment or maintenance of cell polarity, and cell migration.	actin binding	actin cytoskeleton reorganization, cell projection assembly, establishment or maintenance of cell polarity, establishment or maintenance of cell polarity regulating cell shape, lamellipodium assembly, substrate adhesion-dependent cell spreading
PARVG	Probably plays a role in the regulation of cell adhesion and cytoskeleton organization.	actin binding	actin cytoskeleton reorganization, cell-matrix adhesion, cell projection assembly, establishment or maintenance of cell polarity, substrate adhesion-dependent cell spreading
SHISAL1
PRR5	Subunit of mTORC2, which regulates cell growth and survival in response to hormonal signals. mTORC2 is activated by growth factors, but, in contrast to mTORC1, seems to be nutrient-insensitive. mTORC2 seems to function upstream of Rho GTPases to regulate the actin cytoskeleton, probably by activating one or more Rho-type guanine nucleotide exchange factors. mTORC2 promotes the serum-induced forma…		activation of protein kinase B activity, cell cycle, positive regulation of phosphatidylinositol 3-kinase signaling, TORC2 signaling
PHF21B
EFCAB6	Negatively regulates the androgen receptor by recruiting histone deacetylase complex, and protein DJ-1 antagonizes this inhibition by abrogation of this complex.	calcium ion binding
SULT4A1	Atypical sulfotransferase family member with very low affinity for 3'-phospho-5'-adenylyl sulfate (PAPS) and very low catalytic activity towards L-triiodothyronine, thyroxine, estrone, p-nitrophenol, 2-naphthylamine, and 2-beta-naphthol. May have a role in the metabolism of drugs and neurotransmitters in the CNS.	identical protein binding, sulfotransferase activity	3'-phosphoadenosine 5'-phosphosulfate metabolic process, steroid metabolic process
oar3_OAR4_85985834 4:85985834
gene_name	annotation	molecular function	biological process
CPED1
WNT16	Ligand for members of the frizzled family of seven transmembrane receptors. Probable developmental protein. May be a signaling molecule which affects the development of discrete regions of tissues. Is likely to signal over only few cell diameters.	frizzled binding	bone remodeling, cardiac epithelial to mesenchymal transition, cell fate commitment, positive regulation of phosphatidylinositol 3-kinase signaling, replicative senescence, Wnt signaling pathway
FAM3C	May be involved in retinal laminar formation. Promotes epithelial to mesenchymal transition.	cytokine activity	multicellular organism development, negative regulation of gluconeogenesis, platelet degranulation
7SK
PTPRZ1	Protein tyrosine phosphatase that negatively regulates oligodendrocyte precursor proliferation in the embryonic spinal cord. Required for normal differentiation of the precursor cells into mature, fully myelinating oligodendrocytes. May play a role in protecting oligondendrocytes against apoptosis. May play a role in the establishment of contextual memory, probably via the dephosphorylation of pr…	integrin binding, protein tyrosine phosphatase activity, transmembrane receptor protein tyrosine phosphatase activity	axonogenesis, central nervous system development, cytokine-mediated signaling pathway, protein dephosphorylation, regulation of myelination, regulation of oligodendrocyte progenitor proliferation
ING3	Component of the NuA4 histone acetyltransferase (HAT) complex which is involved in transcriptional activation of select genes principally by acetylation of nucleosomal histones H4 and H2A. This modification may both alter nucleosome - DNA interactions and promote interaction of the modified histones with other proteins which positively regulate transcription. This complex may be required for the …	metal ion binding, methylated histone binding	histone H2A acetylation, histone H4 acetylation, positive regulation of apoptotic process, regulation of growth
oar3_OAR5_59475661 5:59475661
gene_name	annotation	molecular function	biological process
PDGFRB	Tyrosine-protein kinase that acts as cell-surface receptor for homodimeric PDGFB and PDGFD and for heterodimers formed by PDGFA and PDGFB, and plays an essential role in the regulation of embryonic development, cell proliferation, survival, differentiation, chemotaxis and migration. Plays an essential role in blood vessel development by promoting proliferation, migration and recruitment of pericy…	ATP binding, enzyme binding, growth factor binding, signaling receptor binding, transmembrane receptor protein tyrosine kinase activity, vascular endothelial growth factor binding	adrenal gland development, aging, aorta morphogenesis, tissue homeostasis, transmembrane receptor protein tyrosine kinase signaling pathway, wound healing
CDX1	Plays a role in transcriptional regulation. Involved in activated KRAS-mediated transcriptional activation of PRKD1 in colorectal cancer (CRC) cells. Binds to the PRKD1 promoter in colorectal cancer (CRC) cells. Could play a role in the terminal differentiation of the intestine. Binds preferentially to methylated DNA.	DNA-binding transcription activator activity, RNA polymerase II-specific, DNA-binding transcription factor activity, methyl-CpG binding, RNA polymerase II regulatory region sequence-specific DNA binding, ranscription regulatory region DNA binding	animal organ morphogenesis, anterior/posterior axis specification, bone morphogenesis, cell differentiation
SLC6A7	Terminates the action of proline by its high affinity sodium-dependent reuptake into presynaptic terminals.	L-proline transmembrane transporter activity, neurotransmitter:sodium symporter activity, proline:sodium symporter activity	proline transport
U1
CAMK2A	Calcium/calmodulin-dependent protein kinase that functions autonomously after Ca2+/calmodulin-binding and autophosphorylation, and is involved in synaptic plasticity, neurotransmitter release and long-term potentiation. Member of the NMDAR signaling complex in excitatory synapses, it regulates NMDAR-dependent potentiation of the AMPAR and therefore excitatory synaptic transmission (By similarity)…	ATP binding, calcium-dependent protein serine/threonine kinase activity, calmodulin binding, metal ion binding, protein homodimerization activity, protein serine/threonine kinase activity	angiotensin-activated signaling pathway, calcium ion transport, dendritic spine development, regulation of neurotransmitter secretion, response to ischemia, Wnt signaling pathway, calcium modulating pathway
ARSI	Displays arylsulfatase activity at neutral pH, when co-expressed with SUMF1; arylsulfatase activity is measured in the secretion medium of retinal cell line, but no activity is recorded when measured in cell extracts.	arylsulfatase activity, metal ion binding
5S_rRNA
TCOF1	Nucleolar protein that acts as a regulator of RNA polymerase I by connecting RNA polymerase I with enzymes responsible for ribosomal processing and modification. Required for neural crest specification: following monoubiquitination by the BCR(KBTBD8) complex, associates with NOLC1 and acts as a platform to connect RNA polymerase I with enzymes responsible for ribosomal processing and modification…	protein heterodimerization activity, RNA binding, RNA polymerase I core binding, scaffold protein binding, transporter activity	neural crest cell development, neural crest formation, nucleolar large rRNA transcription by RNA polymerase I, regulation of translation, skeletal system development
CD74	Plays a critical role in MHC class II antigen processing by stabilizing peptide-free class II alpha/beta heterodimers in a complex soon after their synthesis and directing transport of the complex from the endoplasmic reticulum to compartments where peptide loading of class II takes place. Enhance also the stimulation of T-cell responses through interaction with CD44.	amyloid-beta binding, CD4 receptor binding, cytokine binding, MHC class II protein complex binding, nitric-oxide synthase binding, protein folding chaperone	activation of MAPK activity, antigen processing and presentation, cell population proliferation, prostaglandin biosynthetic process, protein-containing complex assembly, protein trimerization
NDST1	Essential bifunctional enzyme that catalyzes both the N-deacetylation and the N-sulfation of glucosamine (GlcNAc) of the glycosaminoglycan in heparan sulfate. Modifies the GlcNAc-GlcA disaccharide repeating sugar backbone to make N-sulfated heparosan, a prerequisite substrate for later modifications in heparin biosynthesis. Plays a role in determining the extent and pattern of sulfation of hepara…	[heparan sulfate]-glucosamine N-sulfotransferase activity, deacetylase activity, heparan sulfate N-acetylglucosaminyltransferase activity, heparan sulfate N-acetylglucosaminyltransferase activity Source: GO_Central heparan sulfate N-deacetylase activity	aorta development, cardiac septum development, coronary vasculature development, positive regulation of smoothened signaling pathway, protein sulfation, midbrain development
SYNPO	Actin-associated protein that may play a role in modulating actin-based shape and motility of dendritic spines and renal podocyte foot processes. Seems to be essential for the formation of spine apparatuses in spines of telencephalic neurons, which is involved in synaptic plasticity.	actin binding	modification of dendritic spine, positive regulation of actin filament bundle assembly, positive regulation of postsynaptic cytosolic calcium concentration, regulation of stress fiber assembly, spine apparatus assembly, visual learning
MYOZ3	Myozenins may serve as intracellular binding proteins involved in linking Z line proteins such as alpha-actinin, gamma-filamin, TCAP/telethonin, LDB3/ZASP and localizing calcineurin signaling to the sarcomere. Plays an important role in the modulation of calcineurin signaling. May play a role in myofibrillogenesis.	actin binding, FATZ binding, telethonin binding
RBM22	Required for pre-mRNA splicing as component of the activated spliceosome. Involved in the first step of pre-mRNA splicing. Binds directly to the internal stem-loop (ISL) domain of the U6 snRNA and to the pre-mRNA intron near the 5' splice site during the activation and catalytic phases of the spliceosome cycle. Involved in both translocations of the nuclear SLU7 to the cytoplasm and the cytosolic…	calcium-dependent protein binding, metal ion binding, pre-mRNA binding, RNA binding, U6 snRNA binding	cellular response to drug, mRNA cis splicing, via spliceosome, mRNA splicing, via spliceosome, positive regulation of protein export from nucleus, positive regulation of protein import into nucleus, positive regulation of RNA splicing
DCTN4	Could have a dual role in dynein targeting and in ACTR1A/Arp1 subunit of dynactin pointed-end capping. Could be involved in ACTR1A pointed-end binding and in additional roles in linking dynein and dynactin to the cortical cytoskeleton.	protein N-terminus binding	antigen processing and presentation of exogenous peptide antigen via MHC class II, endoplasmic reticulum to Golgi vesicle-mediated transport
SMIM3
ZNF300	Has a transcriptional repressor activity	DNA-binding transcription activator activity, RNA polymerase II-specific, metal ion binding, sequence-specific DNA binding	positive regulation of transcription by RNA polymerase II
GPX3	Protects cells and enzymes from oxidative damage, by catalyzing the reduction of hydrogen peroxide, lipid peroxides and organic hydroperoxide, by glutathione.	glutathione peroxidase activity, identical protein binding, peroxidase activity, selenium binding, transcription factor binding	cellular response to oxidative stress, hydrogen peroxide catabolic process, response to lipid hydroperoxide
TNIP1	Inhibits NF-kappa-B activation and TNF-induced NF-kappa-B-dependent gene expression by regulating A20/TNFAIP3-mediated deubiquitination of IKBKG; proposed to link A20/TNFAIP3 to ubiquitinated IKBKG. Involved in regulation of EGF-induced ERK1/ERK2 signaling pathway; blocks MAPK3/MAPK1 nuclear translocation and MAPK1-dependent transcription. Increases cell surface CD4(T4) antigen expression. Involv…	identical protein binding, mitogen-activated protein kinase binding, polyubiquitin modification-dependent protein binding	defense response, glycoprotein biosynthetic process, inflammatory response, positive regulation of transcription by RNA polymerase II, protein deubiquitination, translation
ANXA6	May associate with CD21. May regulate the release of Ca2+ from intracellular stores.	actin filament binding, calcium channel activity, calcium-dependent phospholipid binding, ligand-gated ion channel activity, lipid binding, phosphatidylserine binding	apoptotic signaling pathway, growth plate cartilage chondrocyte differentiation, ion transmembrane transport, neural crest cell migration, plasma membrane repair, regulation of muscle contraction
CCDC69	May act as a scaffold to regulate the recruitment and assembly of spindle midzone components. Required for the localization of AURKB and PLK1 to the spindle midzone.	microtubule binding	spindle midzone assembly
oar3_OAR23_44492468 23:44492468
gene_name	annotation	molecular function	biological process
SETBP1	SET-binding protein
