# Supplementary material for: Multivariate Analysis Identifies Eight Novel Loci Associated with Meat Productivity Traits in Sheep
Source: Genes (Basel). 2021 Mar 4;12(3):367. doi: 10.3390/genes12030367 (PMC8002146; doi:10.3390/genes12030367)
Supplement: Supplementary file 1 [file genes-12-00367-s001.zip › supplementary/supplementary/clear_supplementary_tables_for_paper/Supplementary_Table_9.xlsx]

## Sheet: Лист1
Supplementary Table 9. P-value for 8 multivariate traits from replication cohort
SNP	Ratio 1	Ratio 2	Ratio 3	Ratio 4	Ratio 5	Ratio 6	Ratio 7	Mass
rs193632759	0.447612144347203	0.837195837235081	0.851220018085782	0.222610192199118	0.938078727707636	0.40231924862231	0.895008605399579	0.156498525625481
rs420734786	0.973130458785873	0.532743617380433	0.645691950246689	0.914499494586584	0.911279604567259	0.0546780989311923	0.00142445526562699	0.824783555496393
rs399851221	0.500619457959397	0.42390536357363	0.478365987033355	0.697434881289069	0.299729031854977	0.214256283845403	0.229689766607761	0.261317327416261
rs401990068	6.07565112488036e-05	0.735246507783835	0.119020778235215	0.276177142446181	0.0779806913019679	0.0875080480359807	0.755429725301113	0.0551664931886688
rs408893215	0.783536372008619	0.121126539342262	0.411591941343348	0.406256396169969	0.503462862985067	0.186088302196057	0.252703805068296	0.394795104030756
rs401834107	0.134194662832046	0.914119070421882	1.10631643989857e-05	0.487630629380934	0.518296407653605	0.519278347798101	0.522988463875418	0.0801106915857686
rs161042491	0.317367081011076	0.140782033667482	0.478929304042709	0.521698091680108	0.592896113234584	0.050648441828851	0.758191864640724	0.631545228945479
rs405660596	0.387234882059039	0.578785182376853	0.168984375061303	0.487041735680219	0.931186508393592	0.494223400622146	0.869503391397999	0.920411121626252
rs408838557	0.204664378405119	0.480038372322246	0.965789947654188	0.0882246954168465	0.0835724455951094	0.944183474352585	0.510837565595831	0.641493611677855
rs418394153	0.429263431180835	0.95954589901183	0.304838283104405	0.805024196049769	0.623144826359909	0.160761238856604	0.916143404902944	0.232333933684978
